# Supplementary material for: Association of Functional Impairments and Co-Morbid Conditions with Driving Performance among Cognitively Normal Older Adults
Source: PLoS One. 2016 Dec 22;11(12):e0167751. doi: 10.1371/journal.pone.0167751 (PMC5179007; doi:10.1371/journal.pone.0167751)
Supplement: S1 Driving Data — (XLSX) [file pone.0167751.s001.xlsx]

## Sheet: Carr_driving_data_091216
EDUC	MMSE	totalroaderrors	iqualroad_bi	age	Updrs_sum	medConditionCount	medicationCount	PPT578_sum	acuityfarb_num	contrast_num	fid	race	gender
15	30	2	1	68.846		3	2		25	1.65	123	Black	male
20	30	13	1	79.6906		4	1		32	1.35	45	Black	male
18	29	1	1	65.5113		0	0	27.6	20	1.8	50	White	male
13	29	21	1	82.8556		1	0	31.7	25	1.65	54	White	female
15	30	10	1	69.6126		1	0	29.4	25	1.65	138	White	female
18	30	10	1	67.4552		1	1	35.5	25	1.65	185	White	male
13	28	10	1	76.5503		3	2		25	1.5	34	White	female
12	28	8	1	72.5202		3	3		16	1.65	182	White	male
18	30	1	1	68.0356		0	0	23.1	20	1.65	29	White	female
14	28	8	1	72.1862		2	0	21.6	25	1.65	136	White	female
15	30	10	1	73.6591		1	1	31.1	32	1.65	77	White	female
12	30	8	2	83.6057		2	1	27.1	25	1.35	117	White	female
12	30	4	1	71.8412		1	1		25	1.65	4	White	female
19	28	6	1	70.256		0	0	19.4	20	1.95	187	White	male
16	30	11	1	67.9918		1	0	25.8	20	1.5	164	White	male
16	30	9	1	77.0267		3	1		50	1.35	154	White	female
20	30	4	1	67.2608		1	0	17.3	32	1.65	37	White	female
12	30	9	1	65.8398		1	1	33.8	25	1.65	57	White	female
20	30	9	1	75.0773	1	3	0	26.5	25	1.5	164	White	female
18	30	2	1	73.9192		0	0		32	1.65	92	White	male
16	30	13	1	76.8734		2	1	25.7	20	1.65	166	White	female
16	30	10	1	69.8946		1	1	31	25	1.65	127	Black	female
18	29	11	1	69.9439		0	0	12.7	20	1.65	18	White	female
18	29	16	1	78.089		2	1	31.7	25	1.5	142	White	female
18	30	16	1	75.7481		2	0		20	1.65	107	White	female
16	29	9	1	73.4292	2	1	0	47.7	25	1.65	153	Black	female
19	30	9	2	67.1595		0	1	22.6	25	1.65	23	White	female
17	29	13	1	81.4127		1	0		20	1.65	89	White	female
16	29	0		74.2204		2	1	28.2	25	1.65	51	White	female
13	30	11	1	86.6229		2	0	33.7	40	1.65	137	White	female
12	29	2	1	71.7207		0	0	26.7	40	1.8	97	White	male
18	30	9	1	67.2635		2	2	28.6	16	1.65	139	White	female
13	30	4	1	66.5626		2	0		25	1.65	39	White	female
20	30	9	1	70.4695	6	1	0	21.9	20	1.65	39	White	female
16	29	9	1	72.0575		0	0	31.1	25	1.65	113	White	male
16	30	6	1	73.7851		2	1	31	32	1.65	151	White	male
17	28	3	1	71.0554		1	0	33.1	25	1.65	167	White	male
19	29	11	1	76.2902		2	2	35.6	32	1.5	14	White	male
18	30	18	2	76.7556		0	0	30.3	25	1.65	100	White	female
13	30	11	1	67.1239		0	0	25.4	32	1.65	171	White	female
18	30	11	1	71.4661		1	0		25	1.65	12	White	male
13	30	12	1	78.7817		1	0	35	20	1.65	43	White	female
16	30	1	1	68.501		1	0		20	1.65	115	White	male
12	29	9	1	75.0062		3	2		25	1.65	65	White	male
16	28	5	1	66.8994		2	0		20	1.65	106	Black	female
16	29	10	1	68.1451		1	0	31.7	20	1.65	22	White	female
16	30	7	1	72.5448		4	1	29.1	25	1.65	38	White	female
12	30	14	1	81.2621		2	1		25	1.65	79	White	female
12	30	22	2	81.4456	11	3	1	38.4	40	1.65	189	White	male
20	30	3	1	67.8029		0	0	22.2	20	1.65	82	White	female
16	30	4	1	72.2355	9	2	3	33.3	25	1.65	53	White	male
16	28	4	1	66.9487		1	1		25	1.65	182	White	female
18	30	18	1	78.642		2	1	24.9	16	1.65	190	White	male
13	30	12	1	73.9384	0	0	0	39.1	25	1.65	31	Black	male
20	30	4	1	75.6578		2	2		25	1.65	74	White	male
16	30	4	1	73.6509	1	4	1	24.9	20	1.8	114	White	female
15	30	5	1	74.9925		4	2		20	1.5	83	White	female
13	29	11	1	73.4812		3	1	35.9	20	1.65	29	White	female
12	30	6	1	67.436		2	1	31.4	20	1.65	160	White	female
18	28	16	1	74.5216	2	3	0	27.3	32	1.65	148	White	male
18	29	7	1	67.3812		1	2	22.6	40	1.95	20	White	male
18	30	2	1	73.5031		3	1	28.1	16	1.65	182	White	male
12	30	6	1	69.6756		0	0	40.6	20	1.65	195	White	female
14	27	5	1	80.3422		0	0		16	1.65	173	White	female
18	30	2	1	76.052		3	1		32	1.8	90	White	male
16	30	10	1	71.2745	0	1	1	35.3	25	1.65	3	White	female
16	28	10	1	78.4093	4	1	1		32	1.35	180	White	female
12	29	3	1	71.3511		0	0		20	1.65	122	White	male
12	28	9	1	78.3737		1	0		16	1.65	100	White	female
18	29	3	1	78.2286		3	1		25	1.5	23	White	male
17	30	13	1	78.6721		2	2	24.6	20	1.65	186	White	male
12	30	8	1	72.4709		2	1		40	1.5	192	White	male
18	30	3	1	72.9966		4	2		16	1.65	30	White	male
12	30	6	1	78.6585		0	0		32	1.65	183	White	female
18	30	17	1	75.6824		0	0	27.3	25	1.35	69	White	male
16	28	6	1	74.3491		0	0		25	1.65	95	White	male
16	29	7	1	76.2136		2	0		25	1.65	57	White	female
16	30	5	1	70.7269		4	4	29.6	25	1.65	22	White	male
16	30	13	1	75.1047	1	2	1		25	1.65	16	White	male
16	30	15	1	73.64		1	1	26.6	20	1.65	174	White	male
16	29	1	1	69.6482		1	0		25	1.8	91	White	male
16	30	2	1	69.5852	0	2	2		32	1.65	24	White	female
18	30	2	1	77.4976		1	0		40	1.65	87	White	female
18	27	12	1	76.6626		2	1		25	1.65	123	White	female
18	30	5	1	75.3676		2	0		25	1.35	27	White	male
12	28	15	2	83.3593	3	0	0		32	1.35	35	White	female
12	29	11	1	75.5428		3	0		63	1.5	99	White	female
16	30	15	1	71.8604	0	0	0	28.1	25	1.35	109	White	male
18	29	6	1	64.8871		3	0		32	1.65	139	Black	female
12	29	7	1	70.5873		2	2		25	1.65	4	White	male
16	30	12	1	68.5613		3	2	25.7	25	1.65	194	White	male
12	28	18	2	74.7953		0	0	27.7	40	1.65	167	White	female
12	29	10	1	73.6783		0	0	32.6	25	1.65	178	White	female
16	26	0	1	73.4648		0	0		16	1.65	73	Black	male
12	29	7	1	79.948	4	4	2		40	1.35	162	Black	female
16	30	4	1	88.2382		3	4		25	1.5	68	White	male
18	30	11	1	81.6099		0	0	36.8	25	1.35	180	White	male
14	27	5	1	72.6817	12	3	0		40	1.65	30	White	female
19	30	11	1	67.4825		1	1		16	1.5	4	White	male
20	29	13	2	69.9603		0	0		25	1.5	160	White	male
18	28	11	1	68.4572		2	0		16	1.65	9	White	female
18	30	11	1	66.7899		0	0		40	1.65	8	White	female
16	29	25	1	82.2177		1	0	43.3	25	1.5	84	White	female
14	30	14	1	66.705		2	0		40	1.65	40	White	female
16	26	5	1	69.5743		1	0	29	25	1.65	172	White	male
16	30	4	1	66.3956		2	2	27	25	1.65	8	White	female
18	30	0	1	68.8542		0	0	28	40	1.65	13	White	male
14	30	3	1	69.0212		2	0	25.4	25	1.65	198	White	female
19	29	4	1	69.8563		2	1		25	1.65	137	Black	male
20	30	7	1	67.5483		2	2	32.7	20	1.65	16	Black	male
18	30	3	1	73.5852		2	1	29.2	25	1.65	25	White	male
16	29	14	1	80.7775	2	4	3		40	1.65	8	White	male
20	30	5	1	65.911		0	1		16	1.8	123	White	male
17	29	9	2	70.371	1	3	1	19.7	16	1.65	24	White	female
16	28	12	1	74.8337	6	1	1		25	1.65	167	White	male
18	30	9	1	69.3634		0	1	37	25	1.65	158	White	female
17	29	3	1	70.0589		0	0	20.9	20	1.65	33	White	male
16	30	12	1	74.1109	3	3	3	27.1	20	1.65	107	White	male
18	29	11	1	73.2129		0	0	24.83	25	1.65	175	White	female
18	30	6	1	72.5175		0	0	26.3	25	1.65	187	White	male
14	28	6	1	72.6872		1	1	27.9	25	1.65	161	White	male
20	30	8	1	68.4928		0	0	15.3	25	1.65	200	Black	female
20	30	5	1	69.7139		2	2	26.9	20	1.65	33	White	female
20	30	6	1	69.6975		1	0	37.5	25	1.65	105	White	male
20	29	1	1	66.6338		3	1		25	1.65	109	White	female
12	27	6	1	69.2293		1	0	25.7	32	1.65	153	White	female
20	30	15	1	69.5305	61	0	0	35.2	25	1.65	199	White	male
12	30	7	1	75.7782	4	4	3	29.1	40	1.5	175	White	male
20	30	19	1	66.757	8	3	3	38.7	25	1.5	14	White	female
